# Supplementary material for: Impact of Spa Therapy on Symptoms and Quality of Life in Post-COVID-19 Patients with Chronic Conditions
Source: J Clin Med. 2024 Aug 27;13(17):5091. doi: 10.3390/jcm13175091 (PMC11396595; doi:10.3390/jcm13175091)
Supplement: Supplementary file 1 [file jcm-13-05091-s001.zip]

Archive with 1 entries (1 files):
- jcm-3103759-supplementary.pdf
